# Supplementary material for: Diet‐wide association study of 92 foods and nutrients and lung cancer risk in the European Prospective Investigation into Cancer and Nutrition study and the Netherlands Cohort Study
Source: Int J Cancer. 2022 Aug 4;151(11):1935–46. doi: 10.1002/ijc.34211 (PMC9804326; doi:10.1002/ijc.34211)
Supplement: Supplementary file 1 — Appendix S1 Supporting Information. [file IJC-151-1935-s002.xlsx]

## Sheet: Appendix 1
Appendix 1: Estimates from Cox regression models for a one standard deviation increment in intake of 92 foods and nutrients in relation to risk of lung cancer in the European Prospective Investigation into Cancer and Nutrition. Each dietary factor was analysed one at a time in models stratified by age at recruitment (<40, 40-44, 45-49, 50-54, 55-59, 60-64, 65-69, 70-74, >=75 years), study centre,…
variable	n cases	person-years	coefficient	lci	uci	z	se	p	q	neg_log10_q	neg_log10_p	set
apple/pear	2420	1.65059e+07	-0.054232	-0.0989164	-0.00954769	-2.37879	0.0227981	0.0173694	0.0887772	1.0517	1.76021	fruit and vegetables
banana	2420	1.65059e+07	-0.00939223	-0.0618602	0.0430758	-0.350857	0.0267694	0.725696	0.874897	0.0580429	0.139245	fruit and vegetables
beef	2420	1.65059e+07	-0.012811	-0.057084	0.031462	-0.567153	0.0225883	0.57061	0.807273	0.0929795	0.243661	meat and fish
beer/cider	2420	1.65059e+07	0.040138	0.0167416	0.0635345	3.3625	0.011937	0.000772415	0.014841	1.82854	3.11215	alcoholic beverages
berries	2236	1.38133e+07	-0.0856215	-0.153813	-0.0174301	-2.46099	0.0347915	0.0138556	0.0800215	1.09679	1.85838	fruit and vegetables
breakfast cereal	2140	1.4541e+07	-0.103961	-0.208736	0.000813562	-1.94478	0.0534566	0.0518014	0.170468	0.768358	1.28566	cereals/cereal products
biscuits	2395	1.58654e+07	-0.0487485	-0.10145	0.00395249	-1.813	0.0268883	0.0698313	0.181557	0.740988	1.15595	sugar and confectionery
nonwhite bread	2420	1.65059e+07	-0.00743241	-0.0593282	0.0444634	-0.280707	0.0264774	0.778935	0.907114	0.042338	0.108499	cereals/cereal products
bread	2420	1.65059e+07	0.0144332	-0.030335	0.0592014	0.631901	0.0228409	0.527451	0.800047	0.0968843	0.277818	cereals/cereal products
white bread	2420	1.65059e+07	0.0382353	-0.0166939	0.0931644	1.36432	0.0280251	0.172466	0.352596	0.452722	0.763298	cereals/cereal products
butter	2420	1.65059e+07	-0.0152101	-0.0593468	0.0289266	-0.675441	0.0225187	0.499396	0.795315	0.0994608	0.301555	dairy products
cabbage	2420	1.65059e+07	-0.0842722	-0.174054	0.00550982	-1.83972	0.0458072	0.0658098	0.181557	0.740988	1.18171	fruit and vegetables
cake	2420	1.65059e+07	-0.0547153	-0.11116	0.00172945	-1.89995	0.0287983	0.0574402	0.170468	0.768358	1.24078	sugar and confectionery
cheese	2420	1.65059e+07	-0.0312689	-0.0816747	0.0191369	-1.21587	0.0257172	0.224033	0.424265	0.372362	0.649689	dairy products
chocolate	2420	1.65059e+07	-0.0701324	-0.126024	-0.014241	-2.4594	0.028516	0.0139168	0.0800215	1.09679	1.85646	sugar and confectionery
citrus fruit	2420	1.65059e+07	-0.0589172	-0.111683	-0.00615183	-2.18851	0.0269211	0.0286322	0.122362	0.912352	1.54315	fruit and vegetables
coffee	2420	1.65059e+07	0.0530502	0.0124235	0.0936769	2.55936	0.0207279	0.0104865	0.0742121	1.12953	1.97937	non-alcoholic beverages
cream puddings	2111	13791961	0.00346426	-0.0467627	0.0536912	0.135185	0.025626	0.892465	0.972666	0.0120363	0.0494087	dairy products
crispbread	2420	1.65059e+07	-0.102672	-0.179656	-0.0256886	-2.61403	0.0392773	0.00894806	0.0686018	1.16366	2.04827	cereals/cereal products
eggs	2420	1.65059e+07	0.0396076	0.00399641	0.0752188	2.17996	0.018169	0.0292606	0.122362	0.912352	1.53372	other
fatty fish	2266	1.53002e+07	-0.0316381	-0.0806594	0.0173831	-1.26498	0.0250109	0.20588	0.41176	0.385356	0.686386	meat and fish
lean fish	2072	1.34601e+07	-0.04279	-0.100066	0.0144864	-1.46427	0.0292226	0.143119	0.313499	0.503764	0.844303	meat and fish
fish products	2168	1.25229e+07	0.0409634	-0.000685551	0.0826123	1.92774	0.0212495	0.0538877	0.170468	0.768358	1.26851	meat and fish
fish	2420	1.65059e+07	-0.0269453	-0.0795853	0.0256947	-1.00328	0.0268572	0.315725	0.57806	0.238027	0.500692	meat and fish
fortified wine	2243	1.43433e+07	-0.00754096	-0.0391499	0.024068	-0.467598	0.016127	0.640072	0.834575	0.0785344	0.193771	alcoholic beverages
fruit	2420	1.65059e+07	-0.0930545	-0.146955	-0.0391541	-3.38378	0.0275002	0.000714965	0.014841	1.82854	3.14572	fruit and vegetables
fruiting vegetables	2420	1.65059e+07	-0.0584628	-0.142166	0.02524	-1.36898	0.0427055	0.171007	0.352596	0.452722	0.766986	fruit and vegetables
fruit/vegetable juice	2420	1.65059e+07	-0.0196716	-0.0668746	0.0275315	-0.816818	0.0240832	0.414032	0.692563	0.159541	0.382966	non-alcoholic beverages
grapes	1257	1.20692e+07	-0.0216963	-0.105707	0.062315	-0.506178	0.0428629	0.612732	0.82899	0.0814508	0.21273	fruit and vegetables
ice cream	2420	1.65059e+07	-0.062002	-0.121328	-0.00267628	-2.04842	0.0302682	0.040519	0.160956	0.793291	1.39234	dairy products
lamb	2125	1.43785e+07	-0.000149224	-0.0583455	0.0580471	-0.00502574	0.029692	0.99599	0.99599	0.001745	0.001745	meat and fish
leafy vegetables	2303	1.53663e+07	-0.0207141	-0.0884092	0.0469809	-0.599744	0.0345383	0.548677	0.807106	0.0930696	0.260683	fruit and vegetables
legumes	2303	1.53663e+07	0.0038515	-0.0554229	0.0631259	0.127356	0.030242	0.898659	0.972666	0.0120363	0.0464052	fruit and vegetables
liver	2008	1.32389e+07	0.0535084	0.00956489	0.097452	2.38662	0.0224202	0.0170041	0.0887772	1.0517	1.76945	meat and fish
margarine	2420	1.65059e+07	0.0483627	-0.00590898	0.102634	1.7466	0.0276896	0.0807068	0.200676	0.697504	1.09309	other
vegetable margarine	2420	1.65059e+07	0.0115994	-0.0411001	0.0642989	0.431405	0.0268875	0.666174	0.837619	0.0769533	0.176413	other
mayonnaise	2274	1.46172e+07	-0.0181205	-0.0793487	0.0431078	-0.580061	0.0312389	0.561874	0.807273	0.0929795	0.250361	other
molluscs	2101	1.42091e+07	-0.0254817	-0.0774497	0.0264862	-0.961057	0.0265143	0.336524	0.595388	0.2252	0.472985	meat and fish
mushrooms	2420	1.65059e+07	-0.0300731	-0.0893996	0.0292533	-0.993541	0.0302686	0.320446	0.57806	0.238027	0.494245	fruit and vegetables
nuts	2420	1.65059e+07	-0.000658066	-0.053474	0.0521579	-0.0244208	0.0269469	0.980517	0.991292	0.00379847	0.0085449	fruit and vegetables
offal	2303	1.53663e+07	0.0796548	0.0314438	0.127866	3.23834	0.0245974	0.00120228	0.018435	1.73436	2.91999	meat and fish
onion/garlic	2420	1.65059e+07	-0.00580393	-0.0528024	0.0411946	-0.242044	0.0239788	0.808746	0.918576	0.036885	0.0921878	fruit and vegetables
pasta/grains	2420	1.65059e+07	-0.0124671	-0.0658435	0.0409093	-0.457796	0.0272328	0.647099	0.834575	0.0785344	0.18903	cereals/cereal products
pod vegetables	2395	1.58654e+07	-0.0557758	-0.146063	0.0345112	-1.21081	0.0460648	0.225967	0.424265	0.372362	0.645954	fruit and vegetables
pork	2420	1.65059e+07	0.039619	0.00109465	0.0781434	2.01569	0.0196553	0.0438321	0.160956	0.793291	1.35821	meat and fish
potato	2420	1.65059e+07	0.010672	-0.0317939	0.0531378	0.492562	0.0216662	0.622322	0.829763	0.0810458	0.205985	fruit and vegetables
poultry	2420	1.65059e+07	-0.0548361	-0.10051	-0.00916204	-2.35317	0.0233031	0.0186142	0.0901318	1.04512	1.73016	meat and fish
other processed meat	2420	1.65059e+07	0.0401401	0.00483628	0.0754439	2.2285	0.0180121	0.0258471	0.118897	0.92483	1.58759	meat and fish
processed meat	2420	1.65059e+07	0.0429961	0.00106127	0.0849308	2.0096	0.0213953	0.0444732	0.160956	0.793291	1.3519	meat and fish
alcohol	2420	1.65059e+07	0.0399713	0.010328	0.0696146	2.64288	0.0151241	0.00822044	0.0686018	1.16366	2.0851	nutrients
calcium	2420	1.65059e+07	0.00124052	-0.0391146	0.0415956	0.0602504	0.0205894	0.951956	0.981733	0.00800683	0.021383	nutrients
beta carotene	2420	1.65059e+07	-0.0340257	-0.0778427	0.00979122	-1.52202	0.0223556	0.128003	0.294407	0.531051	0.892779	nutrients
carbohydrates	2420	1.65059e+07	-0.0589704	-0.101898	-0.0160424	-2.69246	0.021902	0.00709266	0.0652525	1.1854	2.14919	nutrients
cholesterol	2420	1.65059e+07	0.0515943	0.0108415	0.0923471	2.48142	0.0207922	0.013086	0.0800215	1.09679	1.88319	nutrients
monounsaturated fats	2420	1.65059e+07	0.0130519	-0.0438728	0.0699766	0.449396	0.0290432	0.653146	0.834575	0.0785344	0.18499	nutrients
polyunsaturated fats	2420	1.65059e+07	-0.0468182	-0.0957681	0.00213174	-1.87464	0.0249745	0.0608418	0.17492	0.75716	1.2158	nutrients
saturated fats	2420	1.65059e+07	0.0119884	-0.0330727	0.0570495	0.521452	0.0229904	0.602052	0.826698	0.0826532	0.220366	nutrients
total fats	2420	1.65059e+07	-0.00145881	-0.0439412	0.0410236	-0.0673046	0.0216747	0.946339	0.981733	0.00800683	0.0239532	nutrients
animal fats	2420	1.65059e+07	0.0390754	-0.00335088	0.0815016	1.8052	0.021646	0.0710439	0.181557	0.740988	1.14847	nutrients
plant fats	2420	1.65059e+07	-0.0456544	-0.117409	0.0261002	-1.24707	0.0366095	0.212374	0.41571	0.381209	0.672899	nutrients
iron	2420	1.65059e+07	-0.044608	-0.0928021	0.00358615	-1.81416	0.0245888	0.0696538	0.181557	0.740988	1.15706	nutrients
fibre	2420	1.65059e+07	-0.0904877	-0.135971	-0.0450044	-3.89936	0.0232058	9.64e-05	0.00887313	2.05192	4.01571	nutrients
potassium	2420	1.65059e+07	-0.0155146	-0.0639906	0.0329613	-0.627294	0.0247326	0.530466	0.800047	0.0968843	0.275342	nutrients
magnesium	2420	1.65059e+07	0.00151135	-0.058135	0.0611577	0.0496636	0.0304318	0.96039	0.981733	0.00800683	0.0175521	nutrients
phosphorus	2420	1.65059e+07	-0.00972573	-0.0563801	0.0369286	-0.408588	0.0238032	0.682842	0.837619	0.0769533	0.16568	nutrients
total proteins	2420	1.65059e+07	0.00551158	-0.0390225	0.0500456	0.242572	0.0227214	0.808337	0.918576	0.036885	0.0924075	nutrients
animal proteins	2420	1.65059e+07	0.0156536	-0.0322784	0.0635856	0.640095	0.0244551	0.522111	0.800047	0.0968843	0.282237	nutrients
plant proteins	2420	1.65059e+07	-0.0155666	-0.0705747	0.0394415	-0.554655	0.0280654	0.579131	0.807273	0.0929795	0.237223	nutrients
retinol	2420	1.65059e+07	0.0596276	0.0257791	0.0934762	3.45274	0.0172697	0.000554929	0.014841	1.82854	3.25576	nutrients
riboflavin	2420	1.65059e+07	0.0539348	0.00108177	0.106788	2.00012	0.0269658	0.0454877	0.160956	0.793291	1.34211	nutrients
starch	2420	1.65059e+07	-0.0322857	-0.0784782	0.0139069	-1.36991	0.0235676	0.170714	0.352596	0.452722	0.767732	nutrients
sugar	2420	1.65059e+07	-0.0421383	-0.0846862	0.000409674	-1.94113	0.0217081	0.0522427	0.170468	0.768358	1.28197	nutrients
thiamine	2420	1.65059e+07	-0.00645311	-0.0740908	0.0611846	-0.186998	0.034509	0.851662	0.944011	0.0250227	0.0697325	nutrients
vitamin B12	2420	1.65059e+07	0.0645423	0.0198885	0.109196	2.83297	0.0227825	0.00461175	0.0579842	1.23669	2.33613	nutrients
vitamin B6	2420	1.65059e+07	-0.00148347	-0.0573551	0.0543881	-0.0520406	0.0285059	0.958496	0.981733	0.00800683	0.0184095	nutrients
vitamin C	2420	1.65059e+07	-0.0953707	-0.151161	-0.0395805	-3.35053	0.0284644	0.000806576	0.014841	1.82854	3.09335	nutrients
vitamin D	2420	1.65059e+07	0.0410779	-0.00758337	0.0897392	1.65455	0.0248272	0.098015	0.2373	0.624703	1.00871	nutrients
vitamin E	2420	1.65059e+07	-0.0797628	-0.136059	-0.0234666	-2.77701	0.0287226	0.00548619	0.0579842	1.23669	2.26073	nutrients
red meat	2420	1.65059e+07	0.00784102	-0.0370784	0.0527604	0.342133	0.0229181	0.732251	0.874897	0.0580429	0.13534	meat and fish
root vegetables	2420	1.65059e+07	-0.0510889	-0.103722	0.00154372	-1.90251	0.0268534	0.0571041	0.170468	0.768358	1.24333	fruit and vegetables
sauces	2416	1.63973e+07	-0.0282637	-0.0939334	0.037406	-0.843568	0.0335049	0.398911	0.679626	0.16773	0.399124	other
savoury biscuits	2420	1.65059e+07	0.0166119	-0.0303163	0.0635401	0.69381	0.023943	0.487801	0.795315	0.0994608	0.311757	cereals/cereal products
soft drinks	2420	1.65059e+07	-0.00194958	-0.0365707	0.0326716	-0.110371	0.0176639	0.912115	0.975751	0.0106611	0.0399505	non-alcoholic beverages
soups	1278	1.26012e+07	-0.010597	-0.0757602	0.0545661	-0.318741	0.0332465	0.749923	0.884525	0.0532901	0.124983	other
spirits	2268	1.49838e+07	0.00277531	-0.0233748	0.0289254	0.208015	0.0133419	0.835217	0.937073	0.0282265	0.0782005	alcoholic beverages
stalk vegetables	2395	1.58654e+07	-0.0127795	-0.0728386	0.0472796	-0.417054	0.0306424	0.676639	0.837619	0.0769533	0.169643	fruit and vegetables
stone fruit	2278	1.47258e+07	-0.0955492	-0.163252	-0.0278461	-2.76614	0.0345424	0.00567237	0.0579842	1.23669	2.24624	fruit and vegetables
sugars	2420	1.65059e+07	0.0124912	-0.0287441	0.0537265	0.593731	0.0210384	0.552692	0.807106	0.0930696	0.257517	sugar and confectionery
tea	2303	1.53663e+07	-0.03802	-0.0877831	0.0117431	-1.49748	0.0253893	0.134269	0.301286	0.521021	0.872025	non-alcoholic beverages
total milk	2420	1.65059e+07	0.0281195	-0.00694891	0.0631878	1.57162	0.017892	0.116039	0.273732	0.562674	0.935397	dairy products
wine	2420	1.65059e+07	0.0111066	-0.0212734	0.0434866	0.672298	0.0165204	0.501394	0.795315	0.0994608	0.299821	alcoholic beverages
yoghurt	2420	1.65059e+07	-0.0199969	-0.0630958	0.023102	-0.909396	0.0219892	0.363141	0.630359	0.200412	0.439924	dairy products
