# Supplementary material for: Diet‐wide association study of 92 foods and nutrients and lung cancer risk in the European Prospective Investigation into Cancer and Nutrition study and the Netherlands Cohort Study
Source: Int J Cancer. 2022 Aug 4;151(11):1935–46. doi: 10.1002/ijc.34211 (PMC9804326; doi:10.1002/ijc.34211)
Supplement: Supplementary file 2 — Appendix S2 Supporting Information. [file IJC-151-1935-s003.xlsx]

## Sheet: Appendix 2
	apple/pear	banana	beef	beer/cider	berries	breakfast cereal	biscuits	bread	nonwhite bread	white bread	butter	cabbage	cake	cheese	chocolate	citrus fruit	coffee	cream puddings	crispbread	eggs	fish	fatty fish	lean fish	fish products	fortified wine	fruit	fruiting vegetables	fruit/vegetable juice	grapes	ice cream	lamb	leafy vegetables	legumes	liver	margarine	vegetable margarine	mayonnaise	molluscs	mushrooms	nuts	offal	onion/garlic	pasta/grains	pod vegetables	pork	potato	poultry	processed meat	other processed meat
apple/pear	1	0.170991	0.0711469	-0.0797382	0.0294843	0.0683713	0.0750957	0.0304899	0.0116917	0.0172923	-0.112964	0.099252	-0.086722	0.0352716	-0.0541849	0.284222	-0.0411025	-0.0319684	-0.00748864	0.0229649	0.0970241	0.0895562	0.0838667	-0.0449811	-0.0325622	0.680463	0.152046	-0.0576756	0.161598	0.047708	-0.0286734	0.0771084	0.0898246	-0.0246324	-0.0847918	-0.0873866	0.0470258	0.00106772	0.0596416	-0.024898	-0.0158873	0.204868	0.101892	0.0903474	-0.0261359	-0.0613146	0.129725	-0.128443	-0.0970252
banana	0.170991	1	-0.0703201	-0.0218101	0.0803284	0.251692	0.00166952	-0.0516599	0.139013	-0.198094	-0.0258242	0.255622	0.0303091	-0.0769287	0.053514	0.0853921	0.0601759	0.0294057	0.0735159	-0.105747	-0.0165147	0.0317783	0.0221104	0.0722486	-0.000516226	0.299141	-0.0237754	0.0563625	0.174259	0.0464303	-0.0413162	-0.180732	-0.0264847	-0.0696529	0.154547	0.119315	0.219448	-0.0703017	0.15536	0.045126	-0.09525	0.0749632	0.00435602	0.196193	-0.0641887	0.089273	-0.094599	-0.0862357	-0.0648378
beef	0.0711469	-0.0703201	1	0.0950905	0.00753929	-0.0978612	0.0371605	0.116634	0.0558516	0.0621825	0.0228235	-0.0819212	-0.0613157	0.167987	0.00118227	0.00869199	0.127256	0.0551483	-0.0693098	0.0781987	-0.0808916	-0.00987287	-0.108431	0.098913	0.0642532	0.00479695	-0.0150201	-0.0507066	0.0692785	0.114301	0.145953	-0.052792	-0.214181	0.137677	-0.0127149	-0.100674	-0.00702672	-0.0190756	0.0286234	-0.0429392	0.124422	0.0270504	0.216913	-0.00367166	0.333147	0.0469046	0.142307	0.0678148	0.047102
beer/cider	-0.0797382	-0.0218101	0.0950905	1	-0.0571343	-0.0337542	-0.0737802	0.0803398	0.154676	-0.0703058	0.0640542	-0.0397004	-0.0172465	-0.0435214	0.0154275	-0.104907	0.168858	-0.0807455	-0.0368889	0.0712197	-0.0313713	0.0109432	-0.0257203	0.0563675	-0.014357	-0.159844	-0.0724597	0.0235278	-0.0585002	-0.0480093	-0.0190793	-0.159973	-0.0721576	0.0396858	0.140262	0.0990567	0.0632199	0.0155889	0.0633541	0.0319362	0.0159017	0.0706406	-0.0751881	-0.0382451	0.243124	0.181859	-0.0270946	0.190449	0.183904
berries	0.0294843	0.0803284	0.00753929	-0.0571343	1	0.0274864	-0.00572975	-0.00883356	0.0399713	-0.0521036	0.134141	0.174273	0.121694	0.0554514	0.0776368	0.0596351	-0.0258213	0.0504468	0.0259203	-0.030158	-0.0691101	-0.000725297	-0.00010352	0.0471748	0.00229344	0.234196	0.094435	0.159048	0.414552	0.0355607	0.0619691	0.0749541	-0.0909541	0.0112344	-0.0155628	0.0418345	-0.0786442	-0.0252551	0.0872153	0.0140879	0.0177213	-0.177606	-0.0553359	0.143619	-0.0402135	-0.0306875	-0.0659415	0.0482419	0.016121
breakfast cereal	0.0683713	0.251692	-0.0978612	-0.0337542	0.0274864	1	0.0238203	-0.143775	-0.00838745	-0.145616	-0.0273416	0.207854	0.0622734	-0.0959168	0.0103015	0.0094382	-0.0193957	0.0160461	0.136617	-0.126765	-0.0540366	0.00337411	-0.0394478	0.0214953	-0.0114739	0.0562963	-0.000535359	-0.00796993	0.0252548	0.0673592	-0.025481	-0.131497	0.00493506	-0.0659451	0.136495	0.125578	0.196151	-0.0742726	0.144013	0.0310644	-0.0741839	0.069313	0.117362	0.239503	-0.131325	0.0644056	-0.0817318	-0.127782	-0.0910715
biscuits	0.0750957	0.00166952	0.0371605	-0.0737802	-0.00572975	0.0238203	1	0.00746426	-0.0886596	0.0859399	-0.0116312	-0.0327128	0.110101	0.0673624	0.116422	0.0843286	-0.0990888	0.0761863	0.00064944	-0.0184584	-0.0549833	-0.0394017	-0.0642881	-0.0990826	-0.00145178	0.0930786	0.0500823	-0.0180142	-0.000889675	0.144382	-0.0152144	0.0411072	0.0566988	-0.0330245	-0.0538075	-0.0369426	0.00576979	-0.00247015	-0.0498492	0.0395014	-0.0366012	-0.00376681	0.126929	0.0413441	-0.085642	-0.0946644	0.0470557	-0.0263304	-0.0198974
bread	0.0304899	-0.0516599	0.116634	0.0803398	-0.00883356	-0.143775	0.00746426	1	0.512654	0.502891	0.097893	-0.0966131	0.0229383	0.183426	0.0204897	0.0334609	0.0265048	0.023282	-0.184021	0.130854	0.0528152	0.0476547	0.0299475	0.0296495	-0.0421839	0.0265471	0.0218347	0.0268997	-0.0101008	0.00282048	-0.0129343	0.00755606	0.0599374	0.0335421	0.09668	0.0714305	-0.0870954	0.0491706	-0.0850031	0.0138002	0.054207	0.0299459	0.0758608	-0.115614	0.141319	0.0747341	0.0660306	0.267147	0.232616
nonwhite bread	0.0116917	0.139013	0.0558516	0.154676	0.0399713	-0.00838745	-0.0886596	0.512654	1	-0.442875	0.10242	0.100561	0.0259461	-0.00119931	0.0758132	-0.136439	0.296969	0.0258321	-0.109923	-0.0394299	-0.0314687	0.0117929	0.0489319	0.198426	-0.020326	-0.144165	-0.1855	0.150508	0.0217123	-0.0469126	-0.114543	-0.317065	-0.229224	-0.0327933	0.315729	0.220335	0.0673234	-0.105315	0.0253008	0.0226882	-0.0887381	0.0252572	-0.200745	-0.0751303	0.221185	0.210128	-0.139423	0.174499	0.141327
white bread	0.0172923	-0.198094	0.0621825	-0.0703058	-0.0521036	-0.145616	0.0859399	0.502891	-0.442875	1	-0.00358828	-0.185587	-0.0165287	0.173314	-0.0569115	0.161761	-0.255445	-0.003734	-0.0837338	0.181791	0.112252	0.0484898	0.00970685	-0.185999	-0.0260258	0.162891	0.204668	-0.137622	-0.0262984	0.0295269	0.117898	0.325979	0.31418	0.0722145	-0.225626	-0.169749	-0.136234	0.144875	-0.0938287	-0.000350566	0.146239	0.0378224	0.272607	-0.0298347	-0.0718109	-0.116454	0.216208	0.0874529	0.0809667
butter	-0.112964	-0.0258242	0.0228235	0.0640542	0.134141	-0.0273416	-0.0116312	0.097893	0.10242	-0.00358828	1	0.0163778	0.113371	0.0418916	0.111502	-0.105414	0.0440746	0.0428512	-0.0147286	0.0439219	-0.0998739	-0.0642613	-0.0801631	-0.0014516	0.0254168	-0.0910985	-0.047016	0.115547	0.0530813	-0.00532412	0.051781	-0.0403775	-0.0927761	0.0254615	-0.124706	-0.0846018	-0.00793804	-0.0292553	0.0387225	0.0584281	0.0292578	-0.103879	-0.0551371	0.0233498	0.0483945	0.051489	-0.0844454	0.116793	0.0691504
cabbage	0.099252	0.255622	-0.0819212	-0.0397004	0.174273	0.207854	-0.0327128	-0.0966131	0.100561	-0.185587	0.0163778	1	0.0164986	-0.106454	0.0652037	-0.00941599	0.0310608	0.0446072	-0.062659	-0.0609128	0.103772	0.104932	0.105464	0.0290678	0.0232745	0.0869289	0.151915	0.0406284	0.142043	-0.00952764	0.0757081	0.053311	0.129757	-0.0301734	0.0426268	0.0198105	0.32083	-0.0607111	0.346286	0.116796	-0.0322301	0.148482	-0.0106315	0.466994	-0.0712057	0.0276296	-0.0539558	-0.124638	-0.141287
cake	-0.086722	0.0303091	-0.0613157	-0.0172465	0.121694	0.0622734	0.110101	0.0229383	0.0259461	-0.0165287	0.113371	0.0164986	1	0.0362816	0.166364	-0.0501798	-0.0144359	0.135294	0.0581892	-0.0363443	-0.0486263	-0.0261087	-0.0120674	0.0225088	-0.0236197	-0.0426713	-0.0121066	0.126563	0.0166938	0.152282	-0.0296706	-0.0652625	-0.0228261	-0.0228753	0.0745962	0.133567	0.000360514	0.0107457	-0.0274884	0.0348588	-0.0137934	-0.106809	-0.00344896	0.0406191	-0.0398435	0.0497636	-0.0562094	0.168714	0.146153
cheese	0.0352716	-0.0769287	0.167987	-0.0435214	0.0554514	-0.0959168	0.0673624	0.183426	-0.00119931	0.173314	0.0418916	-0.106454	0.0362816	1	0.00896059	0.083165	-0.0614494	0.060397	0.028895	0.0850237	-0.00838312	0.0091292	-0.0855172	0.0546614	0.0407416	0.126477	0.0876701	-0.00891592	0.057898	0.125888	0.0226181	0.118983	-0.0691019	0.072613	-0.0676422	-0.0509208	-0.10054	0.0352013	-0.0498345	-0.00865085	0.112532	-0.0730156	0.19986	-0.0358005	-0.0287244	-0.0970473	0.0332386	0.0704041	0.0441615
chocolate	-0.0541849	0.053514	0.00118227	0.0154275	0.0776368	0.0103015	0.116422	0.0204897	0.0758132	-0.0569115	0.111502	0.0652037	0.166364	0.00896059	1	-0.0809918	0.0601114	0.0906272	-0.0565784	0.0133855	-0.0657309	-0.0363448	-0.0633072	0.0070774	0.00323463	-0.0539772	-0.0547458	0.0933621	0.0420692	0.0866679	0.00831919	-0.0736465	-0.0361994	-0.00454267	0.0594217	0.0432337	0.0831261	-0.0410223	0.0852935	0.092409	-0.00655023	-0.0337534	-0.0329461	0.0833493	0.0391164	0.0256259	-0.0664841	0.0574669	0.0258129
citrus fruit	0.284222	0.0853921	0.00869199	-0.104907	0.0596351	0.0094382	0.0843286	0.0334609	-0.136439	0.161761	-0.105414	-0.00941599	-0.0501798	0.083165	-0.0809918	1	-0.180028	-0.0496144	0.0302706	0.0176783	0.0804191	0.0535144	0.0262063	-0.103056	-0.0144746	0.709378	0.272726	-0.0573655	0.162157	0.0595501	0.0576745	0.211973	0.177414	-0.00335612	-0.147568	-0.113669	-0.0440222	0.0800297	-0.018966	0.00664607	0.00507773	0.139398	0.147082	0.0365595	-0.103747	-0.0979565	0.149189	-0.0850815	-0.0474281
coffee	-0.0411025	0.0601759	0.127256	0.168858	-0.0258213	-0.0193957	-0.0990888	0.0265048	0.296969	-0.255445	0.0440746	0.0310608	-0.0144359	-0.0614494	0.0601114	-0.180028	1	-0.011614	-0.0220115	0.0479813	-0.0675396	-0.0173216	-0.0261685	0.152694	0.0409951	-0.197925	-0.220984	0.0125776	0.0267624	-0.0718853	0.00163534	-0.269639	-0.233375	0.0521249	0.288616	0.142053	0.134751	-0.101437	0.111002	-0.00254615	-0.00762256	0.0564679	-0.209865	-0.0304057	0.347059	0.282932	-0.0907516	0.0882642	0.067632
cream puddings	-0.0319684	0.0294057	0.0551483	-0.0807455	0.0504468	0.0160461	0.0761863	0.023282	0.0258321	-0.003734	0.0428512	0.0446072	0.135294	0.060397	0.0906272	-0.0496144	-0.011614	1	-0.00114526	0.0176554	0.01069	-0.0109064	0.00600238	0.0851165	0.0313239	-0.0183242	-0.0736846	0.0252186	0.0280212	0.302697	0.0625398	0.0279844	-0.0125359	0.0492095	0.0321343	-0.015781	0.00648611	-0.0388928	-0.0361761	0.0441039	0.0415064	-0.107738	0.0284788	0.0342558	-0.00163919	0.0410862	-0.0437708	0.0134592	-0.0209947
crispbread	-0.00748864	0.0735159	-0.0693098	-0.0368889	0.0259203	0.136617	0.00064944	-0.184021	-0.109923	-0.0837338	-0.0147286	-0.062659	0.0581892	0.028895	-0.0565784	0.0302706	-0.0220115	-0.00114526	1	-0.0929501	-0.0262168	0.00528386	0.0590402	0.0950663	-0.00814199	0.0131265	-0.0241325	-0.01257	-0.00688782	0.0411457	-0.0356294	-0.0510884	-0.0789407	-0.00339779	0.229307	0.214602	-0.0367199	-0.0305608	-0.0569262	-0.0744595	-0.0391677	-0.0751387	0.00257013	-0.031783	-0.104613	0.126992	-0.0213636	0.022997	0.042322
eggs	0.0229649	-0.105747	0.0781987	0.0712197	-0.030158	-0.126765	-0.0184584	0.130854	-0.0394299	0.181791	0.0439219	-0.0609128	-0.0363443	0.0850237	0.0133855	0.0176783	0.0479813	0.0176554	-0.0929501	1	0.154713	0.119815	0.0722541	0.0502668	0.0281013	0.035434	0.0712957	-0.030604	-0.00651309	-0.0404973	0.108305	0.164551	0.114265	0.170229	-0.0480302	-0.0709888	-0.00317796	0.118914	0.0497425	0.0159173	0.193424	0.118911	0.00429467	-0.0445899	0.168615	0.07588	0.126932	0.139031	0.0888678
fish	0.0970241	-0.0165147	-0.0808916	-0.0313713	-0.0691101	-0.0540366	-0.0549833	0.0528152	-0.0314687	0.112252	-0.0998739	0.103772	-0.0486263	-0.00838312	-0.0657309	0.0804191	-0.0675396	0.01069	-0.0262168	0.154713	1	0.713197	0.854116	0.260228	-0.0378355	0.103083	0.112503	-0.0735594	-0.0333724	-0.0578446	0.102658	0.299452	0.260744	0.114054	-0.104943	-0.0844158	0.00434982	0.257833	-0.0128321	-0.0375344	0.151878	0.175513	-0.00569273	-0.0408091	-0.0372929	0.0392171	0.219693	0.044772	0.00325736
fatty fish	0.0895562	0.0317783	-0.00987287	0.0109432	-0.000725297	0.00337411	-0.0394017	0.0476547	0.0117929	0.0484898	-0.0642613	0.104932	-0.0261087	0.0091292	-0.0363448	0.0535144	-0.0173216	-0.0109064	0.00528386	0.119815	0.713197	1	0.374319	0.227518	-0.0193506	0.0776165	0.105063	-0.0454575	0.0226668	-0.0186838	0.0863905	0.133982	0.108869	0.0937893	-0.0334144	-0.0214532	0.0668977	0.211459	0.0492849	-0.0441274	0.120217	0.137907	0.0279519	0.0153909	0.0150242	0.0492882	0.170669	0.069856	0.0431581
lean fish	0.0838667	0.0221104	-0.108431	-0.0257203	-0.00010352	-0.0394478	-0.0642881	0.0299475	0.0489319	0.00970685	-0.0801631	0.105464	-0.0120674	-0.0855172	-0.0633072	0.0262063	-0.0261685	0.00600238	0.0590402	0.0722541	0.854116	0.374319	1	0.251661	-0.0581462	0.0196709	0.0507747	-0.0300017	-0.00034885	-0.0806626	0.0558823	0.242782	0.2013	0.0563134	-0.0177575	0.0130205	-0.0287577	0.1491	-0.0433385	-0.0915317	0.067353	0.105855	-0.106598	-0.0612847	-0.0353803	0.106251	0.156988	0.102379	0.0505947
fish products	-0.0449811	0.0722486	0.098913	0.0563675	0.0471748	0.0214953	-0.0990826	0.0296495	0.198426	-0.185999	-0.0014516	0.0290678	0.0225088	0.0546614	0.0070774	-0.103056	0.152694	0.0851165	0.0950663	0.0502668	0.260228	0.227518	0.251661	1	0.0263794	-0.102151	-0.176588	0.0176773	0.0485885	0.02509	0.0376975	-0.19354	-0.21946	0.14287	0.169225	0.124519	0.0370907	0.0246386	0.00140832	-0.0678273	0.107298	-0.0433155	-0.0679786	-0.0784151	0.0959184	0.194712	-0.0266486	0.106961	0.0711454
fortified wine	-0.0325622	-0.000516226	0.0642532	-0.014357	0.00229344	-0.0114739	-0.00145178	-0.0421839	-0.020326	-0.0260258	0.0254168	0.0232745	-0.0236197	0.0407416	0.00323463	-0.0144746	0.0409951	0.0313239	-0.00814199	0.0281013	-0.0378355	-0.0193506	-0.0581462	0.0263794	1	-0.0192577	-0.0318236	-0.00997578	0.0225875	0.00918549	0.0849196	0.0160927	-0.0347772	0.0510542	0.0114489	-0.0176213	0.0172077	-0.0017383	0.00685406	0.0735366	0.0319287	-0.0475437	-0.01538	0.00237457	0.0288315	-0.00375249	-0.0221145	-0.0156222	-0.0184193
fruit	0.680463	0.299141	0.00479695	-0.159844	0.234196	0.0562963	0.0930786	0.0265471	-0.144165	0.162891	-0.0910985	0.0869289	-0.0426713	0.126477	-0.0539772	0.709378	-0.197925	-0.0183242	0.0131265	0.035434	0.103083	0.0776165	0.0196709	-0.102151	-0.0192577	1	0.311871	-0.0330841	0.377738	0.074514	0.0464216	0.262978	0.177031	0.00934581	-0.189154	-0.137272	-0.012675	0.0661489	0.0547078	0.025896	0.0395498	0.12825	0.17402	0.13355	-0.148935	-0.150716	0.138925	-0.138354	-0.116177
fruiting vegetables	0.152046	-0.0237754	-0.0150201	-0.0724597	0.094435	-0.000535359	0.0500823	0.0218347	-0.1855	0.204668	-0.047016	0.151915	-0.0121066	0.0876701	-0.0547458	0.272726	-0.220984	-0.0736846	-0.0241325	0.0712957	0.112503	0.105063	0.0507747	-0.176588	-0.0318236	0.311871	1	0.00439193	0.0965222	0.023107	0.0941665	0.485529	0.270444	-0.00629314	-0.18652	-0.0902559	0.0147526	0.150957	0.177815	0.0707966	0.0318485	0.273725	0.173438	0.241023	-0.101467	-0.149628	0.198817	-0.0335624	-0.0327036
fruit/vegetable juice	-0.0576756	0.0563625	-0.0507066	0.0235278	0.159048	-0.00796993	-0.0180142	0.0268997	0.150508	-0.137622	0.115547	0.0406284	0.126563	-0.00891592	0.0933621	-0.0573655	0.0125776	0.0252186	-0.01257	-0.030604	-0.0735594	-0.0454575	-0.0300017	0.0176773	-0.00997578	-0.0330841	0.00439193	1	0.0647431	0.0253937	-0.0727386	-0.0840095	-0.0895611	-0.0289774	0.0467751	0.0973041	-0.0220488	-0.0104718	0.00142218	0.0503859	-0.0422144	-0.0984187	-0.0956938	0.00635412	0.000194156	-0.00870736	-0.0930724	0.126246	0.0962451
grapes	0.161598	0.174259	0.0692785	-0.0585002	0.414552	0.0252548	-0.000889675	-0.0101008	0.0217123	-0.0262984	0.0530813	0.142043	0.0166938	0.057898	0.0420692	0.162157	0.0267624	0.0280212	-0.00688782	-0.00651309	-0.0333724	0.0226668	-0.00034885	0.0485885	0.0225875	0.377738	0.0965222	0.0647431	1	0.0245176	0.0927721	0.0712997	-0.0494754	0.0287983	-0.0119398	-0.0134144	0.0360416	-0.0303087	0.131916	0.0310123	0.0303292	-0.0537474	0.0142711	0.139883	0.011317	-0.0198806	-0.0249978	-0.0360038	-0.0497798
ice cream	0.047708	0.0464303	0.114301	-0.0480093	0.0355607	0.0673592	0.144382	0.00282048	-0.0469126	0.0295269	-0.00532412	-0.00952764	0.152282	0.125888	0.0866679	0.0595501	-0.0718853	0.302697	0.0411457	-0.0404973	-0.0578446	-0.0186838	-0.0806626	0.02509	0.00918549	0.074514	0.023107	0.0253937	0.0245176	1	-0.0521971	-0.0369254	-0.070353	-0.0109672	-0.0078013	-0.00402151	0.0257901	0.0120143	-0.0495625	-0.00132413	-0.00116779	-0.0674133	0.183317	0.0504889	-0.0564572	-0.0688788	0.00339514	0.0118557	0.0148068
lamb	-0.0286734	-0.0413162	0.145953	-0.0190793	0.0619691	-0.025481	-0.0152144	-0.0129343	-0.114543	0.117898	0.051781	0.0757081	-0.0296706	0.0226181	0.00831919	0.0576745	0.00163534	0.0625398	-0.0356294	0.108305	0.102658	0.0863905	0.0558823	0.0376975	0.0849196	0.0464216	0.0941665	-0.0727386	0.0927721	-0.0521971	1	0.233922	0.0616805	0.139611	-0.0628538	-0.0898417	0.00925285	0.0406692	0.158959	0.0485794	0.162772	0.0548777	-0.00734294	0.126951	0.132612	0.0681805	0.186003	-0.00363254	-0.0441927
leafy vegetables	0.0771084	-0.180732	-0.052792	-0.159973	0.0749541	-0.131497	0.0411072	0.00755606	-0.317065	0.325979	-0.0403775	0.053311	-0.0652625	0.118983	-0.0736465	0.211973	-0.269639	0.0279844	-0.0510884	0.164551	0.299452	0.133982	0.242782	-0.19354	0.0160927	0.262978	0.485529	-0.0840095	0.0712997	-0.0369254	0.233922	1	0.30103	0.0862806	-0.29741	-0.217722	-0.135311	0.143651	0.0203247	0.05077	0.147023	0.0563042	0.0961012	0.0721933	-0.153615	-0.187472	0.219144	-0.0349045	-0.08186
legumes	0.0898246	-0.0264847	-0.214181	-0.0721576	-0.0909541	0.00493506	0.0566988	0.0599374	-0.229224	0.31418	-0.0927761	0.129757	-0.0228261	-0.0691019	-0.0361994	0.177414	-0.233375	-0.0125359	-0.0789407	0.114265	0.260744	0.108869	0.2013	-0.21946	-0.0347772	0.177031	0.270444	-0.0895611	-0.0494754	-0.070353	0.0616805	0.30103	1	-0.0062468	-0.184975	-0.127799	0.0455395	0.131078	0.0524068	0.117443	0.0374264	0.288959	0.124036	0.154447	-0.15743	-0.0503334	0.145479	-0.0180818	0.010117
liver	-0.0246324	-0.0696529	0.137677	0.0396858	0.0112344	-0.0659451	-0.0330245	0.0335421	-0.0327933	0.0722145	0.0254615	-0.0301734	-0.0228753	0.072613	-0.00454267	-0.00335612	0.0521249	0.0492095	-0.00339779	0.170229	0.114054	0.0937893	0.0563134	0.14287	0.0510542	0.00934581	-0.00629314	-0.0289774	0.0287983	-0.0109672	0.139611	0.0862806	-0.0062468	1	-0.00739852	-0.034689	-0.023516	0.0570283	0.0385286	-0.00934163	0.863468	0.00217207	0.0151345	-0.0139311	0.133993	0.0760135	0.0924052	0.076377	0.0490672
margarine	-0.0847918	0.154547	-0.0127149	0.140262	-0.0155628	0.136495	-0.0538075	0.09668	0.315729	-0.225626	-0.124706	0.0426268	0.0745962	-0.0676422	0.0594217	-0.147568	0.288616	0.0321343	0.229307	-0.0480302	-0.104943	-0.0334144	-0.0177575	0.169225	0.0114489	-0.189154	-0.18652	0.0467751	-0.0119398	-0.0078013	-0.0628538	-0.29741	-0.184975	-0.00739852	1	0.768847	0.189363	-0.112979	0.0653479	-0.00743339	-0.080803	-0.0147448	-0.17326	0.0251427	0.208903	0.388571	-0.143739	0.158368	0.145724
vegetable margarine	-0.0873866	0.119315	-0.100674	0.0990567	0.0418345	0.125578	-0.0369426	0.0714305	0.220335	-0.169749	-0.0846018	0.0198105	0.133567	-0.0509208	0.0432337	-0.113669	0.142053	-0.015781	0.214602	-0.0709888	-0.0844158	-0.0214532	0.0130205	0.124519	-0.0176213	-0.137272	-0.0902559	0.0973041	-0.0134144	-0.00402151	-0.0898417	-0.217722	-0.127799	-0.034689	0.768847	1	0.0770496	-0.0716814	0.0227657	-0.0261616	-0.0730646	-0.0632131	-0.139922	0.0160448	0.0656321	0.25506	-0.12044	0.193445	0.185342
mayonnaise	0.0470258	0.219448	-0.00702672	0.0632199	-0.0786442	0.196151	0.00576979	-0.0870954	0.0673234	-0.136234	-0.00793804	0.32083	0.000360514	-0.10054	0.0831261	-0.0440222	0.134751	0.00648611	-0.0367199	-0.00317796	0.00434982	0.0668977	-0.0287577	0.0370907	0.0172077	-0.012675	0.0147526	-0.0220488	0.0360416	0.0257901	0.00925285	-0.135311	0.0455395	-0.023516	0.189363	0.0770496	1	-0.0138737	0.298901	0.0970556	-0.0431742	0.211755	0.0431766	0.30541	0.0234497	0.120439	-0.0553882	-0.107562	-0.103351
molluscs	0.00106772	-0.0703017	-0.0190756	0.0155889	-0.0252551	-0.0742726	-0.00247015	0.0491706	-0.105315	0.144875	-0.0292553	-0.0607111	0.0107457	0.0352013	-0.0410223	0.0800297	-0.101437	-0.0388928	-0.0305608	0.118914	0.257833	0.211459	0.1491	0.0246386	-0.0017383	0.0661489	0.150957	-0.0104718	-0.0303087	0.0120143	0.0406692	0.143651	0.131078	0.0570283	-0.112979	-0.0716814	-0.0138737	1	-0.0333579	0.0701804	0.106572	0.0868988	0.0822181	-0.0526658	0.00125172	-0.0510836	0.134811	0.109942	0.0881362
mushrooms	0.0596416	0.15536	0.0286234	0.0633541	0.0872153	0.144013	-0.0498492	-0.0850031	0.0253008	-0.0938287	0.0387225	0.346286	-0.0274884	-0.0498345	0.0852935	-0.018966	0.111002	-0.0361761	-0.0569262	0.0497425	-0.0128321	0.0492849	-0.0433385	0.00140832	0.00685406	0.0547078	0.177815	0.00142218	0.131916	-0.0495625	0.158959	0.0203247	0.0524068	0.0385286	0.0653479	0.0227657	0.298901	-0.0333579	1	0.098851	0.0528567	0.324697	0.0769963	0.42397	0.0525111	0.0465964	0.0223865	-0.14963	-0.152812
nuts	-0.024898	0.045126	-0.0429392	0.0319362	0.0140879	0.0310644	0.0395014	0.0138002	0.0226882	-0.000350566	0.0584281	0.116796	0.0348588	-0.00865085	0.092409	0.00664607	-0.00254615	0.0441039	-0.0744595	0.0159173	-0.0375344	-0.0441274	-0.0915317	-0.0678273	0.0735366	0.025896	0.0707966	0.0503859	0.0310123	-0.00132413	0.0485794	0.05077	0.117443	-0.00934163	-0.00743339	-0.0261616	0.0970556	0.0701804	0.098851	1	-0.00794656	0.0414481	0.016187	0.106405	-0.0101653	-0.0157634	-0.0482024	-0.0164207	-0.0255531
offal	-0.0158873	-0.09525	0.124422	0.0159017	0.0177213	-0.0741839	-0.0366012	0.054207	-0.0887381	0.146239	0.0292578	-0.0322301	-0.0137934	0.112532	-0.00655023	0.00507773	-0.00762256	0.0415064	-0.0391677	0.193424	0.151878	0.120217	0.067353	0.107298	0.0319287	0.0395498	0.0318485	-0.0422144	0.0303292	-0.00116779	0.162772	0.147023	0.0374264	0.863468	-0.080803	-0.0730646	-0.0431742	0.106572	0.0528567	-0.00794656	1	-0.00013342	0.0724423	0.000488873	0.0791896	0.0054244	0.124185	0.073602	0.0476614
onion/garlic	0.204868	0.0749632	0.0270504	0.0706406	-0.177606	0.069313	-0.00376681	0.0299459	0.0252572	0.0378224	-0.103879	0.148482	-0.106809	-0.0730156	-0.0337534	0.139398	0.0564679	-0.107738	-0.0751387	0.118911	0.175513	0.137907	0.105855	-0.0433155	-0.0475437	0.12825	0.273725	-0.0984187	-0.0537474	-0.0674133	0.0548777	0.0563042	0.288959	0.00217207	-0.0147448	-0.0632131	0.211755	0.0868988	0.324697	0.0414481	-0.00013342	1	0.114724	0.179416	0.087615	0.105066	0.172991	-0.109376	-0.0687807
pasta/grains	0.101892	0.00435602	0.216913	-0.0751881	-0.0553359	0.117362	0.126929	0.0758608	-0.200745	0.272607	-0.0551371	-0.0106315	-0.00344896	0.19986	-0.0329461	0.147082	-0.209865	0.0284788	0.00257013	0.00429467	-0.00569273	0.0279519	-0.106598	-0.0679786	-0.01538	0.17402	0.173438	-0.0956938	0.0142711	0.183317	-0.00734294	0.0961012	0.124036	0.0151345	-0.17326	-0.139922	0.0431766	0.0822181	0.0769963	0.016187	0.0724423	0.114724	1	0.15174	-0.142332	-0.184961	0.157156	-0.0996289	-0.0724702
pod vegetables	0.0903474	0.196193	-0.00367166	-0.0382451	0.143619	0.239503	0.0413441	-0.115614	-0.0751303	-0.0298347	0.0233498	0.466994	0.0406191	-0.0358005	0.0833493	0.0365595	-0.0304057	0.0342558	-0.031783	-0.0445899	-0.0408091	0.0153909	-0.0612847	-0.0784151	0.00237457	0.13355	0.241023	0.00635412	0.139883	0.0504889	0.126951	0.0721933	0.154447	-0.0139311	0.0251427	0.0160448	0.30541	-0.0526658	0.42397	0.106405	0.000488873	0.179416	0.15174	1	-0.094054	-0.0122022	-0.00147624	-0.168752	-0.175251
pork	-0.0261359	-0.0641887	0.333147	0.243124	-0.0402135	-0.131325	-0.085642	0.141319	0.221185	-0.0718109	0.0483945	-0.0712057	-0.0398435	-0.0287244	0.0391164	-0.103747	0.347059	-0.00163919	-0.104613	0.168615	-0.0372929	0.0150242	-0.0353803	0.0959184	0.0288315	-0.148935	-0.101467	0.000194156	0.011317	-0.0564572	0.132612	-0.153615	-0.15743	0.133993	0.208903	0.0656321	0.0234497	0.00125172	0.0525111	-0.0101653	0.0791896	0.087615	-0.142332	-0.094054	1	0.323596	0.0968189	0.263951	0.218789
potato	-0.0613146	0.089273	0.0469046	0.181859	-0.0306875	0.0644056	-0.0946644	0.0747341	0.210128	-0.116454	0.051489	0.0276296	0.0497636	-0.0970473	0.0256259	-0.0979565	0.282932	0.0410862	0.126992	0.07588	0.0392171	0.0492882	0.106251	0.194712	-0.00375249	-0.150716	-0.149628	-0.00870736	-0.0198806	-0.0688788	0.0681805	-0.187472	-0.0503334	0.0760135	0.388571	0.25506	0.120439	-0.0510836	0.0465964	-0.0157634	0.0054244	0.105066	-0.184961	-0.0122022	0.323596	1	-0.0218707	0.186019	0.170283
poultry	0.129725	-0.094599	0.142307	-0.0270946	-0.0659415	-0.0817318	0.0470557	0.0660306	-0.139423	0.216208	-0.0844454	-0.0539558	-0.0562094	0.0332386	-0.0664841	0.149189	-0.0907516	-0.0437708	-0.0213636	0.126932	0.219693	0.170669	0.156988	-0.0266486	-0.0221145	0.138925	0.198817	-0.0930724	-0.0249978	0.00339514	0.186003	0.219144	0.145479	0.0924052	-0.143739	-0.12044	-0.0553882	0.134811	0.0223865	-0.0482024	0.124185	0.172991	0.157156	-0.00147624	0.0968189	-0.0218707	1	0.0622308	0.0352119
processed meat	-0.128443	-0.0862357	0.0678148	0.190449	0.0482419	-0.127782	-0.0263304	0.267147	0.174499	0.0874529	0.116793	-0.124638	0.168714	0.0704041	0.0574669	-0.0850815	0.0882642	0.0134592	0.022997	0.139031	0.044772	0.069856	0.102379	0.106961	-0.0156222	-0.138354	-0.0335624	0.126246	-0.0360038	0.0118557	-0.00363254	-0.0349045	-0.0180818	0.076377	0.158368	0.193445	-0.107562	0.109942	-0.14963	-0.0164207	0.073602	-0.109376	-0.0996289	-0.168752	0.263951	0.186019	0.0622308	1	0.847503
other processed meat	-0.0970252	-0.0648378	0.047102	0.183904	0.016121	-0.0910715	-0.0198974	0.232616	0.141327	0.0809667	0.0691504	-0.141287	0.146153	0.0441615	0.0258129	-0.0474281	0.067632	-0.0209947	0.042322	0.0888678	0.00325736	0.0431581	0.0505947	0.0711454	-0.0184193	-0.116177	-0.0327036	0.0962451	-0.0497798	0.0148068	-0.0441927	-0.08186	0.010117	0.0490672	0.145724	0.185342	-0.103351	0.0881362	-0.152812	-0.0255531	0.0476614	-0.0687807	-0.0724702	-0.175251	0.218789	0.170283	0.0352119	0.847503	1
alcohol	-0.0427839	-0.0843223	0.17967	0.604169	-0.0741204	-0.0810751	-0.0549004	0.115565	0.0322344	0.0919795	0.0532817	-0.0706543	-0.0805718	0.0343948	-0.0211317	-0.0614722	0.0888888	-0.105359	-0.0960994	0.136611	0.0243805	0.051421	-0.0146969	0.0108603	0.171584	-0.112486	0.00848701	-0.0105028	-0.0438857	-0.0479634	0.0643147	-0.0369052	0.0190129	0.0641195	-0.0319992	-0.0424743	0.0225411	0.092315	0.0672228	0.0570802	0.0793409	0.131234	0.0604734	-0.0403976	0.17363	0.0621733	0.0718501	0.145778	0.148565
calcium	0.108804	0.0729752	0.117026	-0.0026013	0.0767552	0.109997	0.115418	0.145745	0.0675922	0.0851414	0.0467224	0.0593114	0.088646	0.510089	0.11927	0.120974	0.071004	0.126536	0.0481455	0.135198	-0.0143969	0.0215219	-0.0937877	0.0283123	0.0287235	0.18434	0.138634	0.0650612	0.103038	0.128985	0.0640349	0.0653743	0.0228605	0.0774375	0.0959044	0.0468566	0.106855	0.0114786	0.144564	0.0819973	0.0716347	0.110425	0.130556	0.14507	0.049881	0.0685977	0.0361943	0.0183624	0.0015658
beta carotene	0.157228	0.124186	0.00800318	-0.0708833	0.127221	0.0949186	-0.0379036	-0.0158757	0.027768	-0.0300502	0.0246586	0.31661	-0.0149052	0.0733715	0.0245039	0.100203	0.0144833	0.0385766	-0.0118919	0.0743118	0.106291	0.087486	0.0430343	0.0853434	0.00211837	0.247774	0.253864	0.043476	0.197988	-0.0207522	0.133957	0.230301	0.0344507	0.0729223	-0.0372423	-0.0356426	0.0915145	-0.00468601	0.289417	0.0578198	0.0929632	0.176863	0.0454221	0.279262	-0.0215088	0.0376662	0.0418242	-0.113443	-0.137948
carbohydrates	0.197777	0.190502	0.15886	0.0989397	0.10247	0.148123	0.226316	0.572435	0.213199	0.358125	0.105229	0.0165088	0.333983	0.207347	0.230403	0.184216	0.0159887	0.184552	0.103627	0.11606	0.0029451	0.0485159	-0.0428714	0.0590371	-0.0164882	0.299168	0.115086	0.19997	0.145665	0.209967	0.0245431	-0.00218848	0.0933471	0.05816	0.168738	0.128852	0.0762452	0.0430978	0.0738391	0.0918956	0.0686068	0.101343	0.342147	0.121653	0.102042	0.230348	0.0793343	0.199293	0.174973
cholesterol	0.0414282	-0.145352	0.294509	0.122017	-0.0203054	-0.140871	0.0799136	0.247097	-0.0233589	0.279196	0.162399	-0.140549	0.235339	0.315838	0.0542579	0.0415447	0.0624662	0.0778888	-0.0487283	0.71726	0.301623	0.268023	0.190252	0.174581	0.00794285	0.0487105	0.109834	-0.0284125	-0.00135084	0.0855864	0.207546	0.151643	0.0636329	0.347984	-0.0172493	-0.0509375	-0.0228841	0.272424	0.0275357	-0.0324746	0.390745	0.151677	0.132581	-0.0708829	0.330743	0.151256	0.33949	0.369659	0.290675
monounsaturated fats	0.0844663	-0.122958	0.245591	0.0711799	-0.0375652	-0.0686629	0.226708	0.308943	-0.0804739	0.380862	0.103441	-0.153238	0.249248	0.374493	0.125394	0.181813	-0.105367	0.0471146	0.0323749	0.297244	0.170795	0.167406	0.0542277	-0.00062524	-0.0187638	0.163826	0.32879	-0.0216717	-0.023378	0.18673	0.116181	0.282664	0.191917	0.121266	0.0387787	0.0277677	0.0136641	0.236687	-0.0319004	0.174351	0.166959	0.190433	0.329988	-0.00275037	0.154569	0.0668244	0.291618	0.380203	0.354256
polyunsaturated fats	0.0267389	0.0411352	0.0674973	0.0888531	0.0630664	0.0429615	0.102276	0.269792	0.150928	0.126087	0.0499201	0.163469	0.198239	0.107546	0.163443	0.000911478	0.0599144	0.0936605	-0.0362612	0.243141	0.131234	0.138535	0.0515502	0.0483297	0.0257693	0.0561048	0.19077	0.0855355	0.0484675	0.0410805	0.123617	0.176385	0.203072	0.0981194	0.344175	0.336605	0.309602	0.0930079	0.191047	0.397031	0.107953	0.155417	0.0816836	0.194471	0.158658	0.178945	0.130697	0.280529	0.217785
saturated fats	-0.0723465	-0.0388291	0.219963	0.118259	0.0939039	-0.0311036	0.162411	0.268815	0.114152	0.150484	0.428188	-0.0625146	0.389954	0.508341	0.324941	-0.0493993	0.132884	0.17476	0.0582779	0.243338	-0.0095837	0.043969	-0.0562865	0.115129	0.0366279	-0.0318284	0.0363822	0.0842962	0.0593247	0.18113	0.153507	0.023983	-0.0469012	0.147734	0.25355	0.157163	0.0599051	0.0582224	0.0661101	0.118204	0.156661	-0.0084253	0.0831361	0.0323971	0.26987	0.229545	0.0585405	0.402789	0.332373
total fats	0.0103772	-0.0639242	0.237108	0.111487	0.0392965	-0.0397996	0.198913	0.33669	0.0612743	0.2739	0.266398	-0.0579201	0.337765	0.43659	0.249429	0.0580656	0.0427011	0.131241	0.0298665	0.321936	0.113294	0.137116	0.0177997	0.0744887	0.0198909	0.0721795	0.202125	0.0465403	0.0327376	0.171945	0.167696	0.183817	0.112844	0.159467	0.221027	0.157468	0.109736	0.159042	0.0663121	0.228605	0.183179	0.123222	0.197765	0.05597	0.251479	0.194408	0.192442	0.428824	0.36557
animal fats	-0.0497704	-0.105666	0.287408	0.162258	0.0539637	-0.12276	0.0129879	0.292338	0.11435	0.181776	0.465869	-0.119982	0.119091	0.533884	0.0837693	-0.0328051	0.136793	0.0675776	-0.0019168	0.343947	0.102665	0.152839	0.0397258	0.129033	0.0376643	-0.0395061	0.0227236	0.0425526	0.0349174	0.0932525	0.193984	0.0490892	-0.0315293	0.193701	0.0475905	0.0177397	-0.0462974	0.110915	0.00276121	0.0112569	0.210285	0.0209022	0.0326461	-0.0864732	0.365626	0.202702	0.159332	0.530051	0.466778
plant fats	0.167246	-0.0448546	0.0442068	-0.0809143	-0.0786562	0.0668992	0.183788	0.176644	-0.230787	0.407329	-0.126134	-0.02339	-0.0161473	0.161038	-0.0548248	0.297053	-0.273216	-0.00900008	0.0784123	0.133661	0.158329	0.0867966	0.0482424	-0.15724	-0.0153091	0.308178	0.440241	-0.110105	-0.0211987	0.107906	0.0810946	0.449256	0.386958	0.0364323	-0.0326555	0.094343	0.0154067	0.190192	0.0285845	0.33643	0.0827999	0.251061	0.410053	0.138879	-0.159816	-0.0627403	0.252069	-0.0327669	-0.0138371
iron	0.14336	-0.0066728	0.225841	0.107254	0.0789163	0.0508002	0.114969	0.474103	0.134873	0.352167	0.0838376	0.060017	0.152287	0.200449	0.125935	0.17144	-0.00381174	0.0497547	0.00186749	0.309674	0.196094	0.17684	0.0980017	-0.00947303	0.0188248	0.242246	0.339581	0.115511	0.0913409	0.0561265	0.18938	0.283453	0.339996	0.260825	0.00879241	0.0212869	0.0277073	0.231061	0.156391	0.178274	0.291024	0.250818	0.241755	0.150069	0.192758	0.167686	0.27186	0.338807	0.288755
fibre	0.398977	0.245917	0.0334761	-0.00538152	0.14828	0.189403	0.0854176	0.483737	0.369724	0.142914	0.0298752	0.274994	0.107568	0.129788	0.0986106	0.33928	0.0204546	0.055382	0.0778076	0.118756	0.12823	0.114325	0.0633507	0.0324721	-0.027451	0.523763	0.327085	0.054195	0.217229	0.0271543	0.08114	0.182887	0.309664	0.0448643	0.120107	0.0771359	0.123378	0.0489352	0.235849	0.199549	0.0481537	0.321835	0.166452	0.270457	0.0567382	0.239082	0.101077	0.0548218	0.0397776
potassium	0.270082	0.251776	0.214846	0.131333	0.093852	0.133286	0.0625771	0.22757	0.149928	0.102308	0.0224604	0.244475	0.0592588	0.119888	0.106862	0.254487	0.260159	0.103316	0.0280813	0.228588	0.231751	0.207599	0.143699	0.115592	0.03706	0.392999	0.28356	0.119387	0.21613	0.0602906	0.20642	0.187045	0.198006	0.159522	0.151788	0.0530209	0.210194	0.0973261	0.29336	0.167357	0.146371	0.330732	0.138395	0.262014	0.241598	0.390474	0.216904	0.128975	0.0843724
magnesium	0.0810618	0.157883	0.117256	0.226464	0.138517	0.111268	0.0211685	0.392972	0.321862	0.0767946	0.135926	0.165145	0.134022	0.190913	0.194789	0.0939297	0.307447	0.10049	0.00687791	0.217523	0.145144	0.136731	0.0780959	0.118054	0.0375207	0.197661	0.169973	0.162454	0.149355	0.00821811	0.171581	0.142533	0.127544	0.143969	0.146196	0.108148	0.0934013	0.0883654	0.236016	0.269532	0.155439	0.1386	0.0830346	0.171461	0.209173	0.273626	0.116751	0.234146	0.165755
phosphorus	0.142854	0.0933425	0.280966	0.161588	0.0126846	0.110137	0.0948157	0.37177	0.267744	0.125202	0.0435392	0.0981305	0.1193	0.397059	0.126036	0.09993	0.167986	0.129008	0.0341132	0.271716	0.21724	0.21048	0.121226	0.165544	0.0221752	0.152806	0.141388	0.0344334	0.0803543	0.104279	0.16336	0.0532762	0.100701	0.186442	0.179035	0.0779427	0.147007	0.116563	0.182783	0.142431	0.173067	0.24334	0.183349	0.133546	0.281834	0.259031	0.22645	0.23579	0.180029
total proteins	0.122613	-0.0451929	0.378191	0.0936603	-0.0153922	-0.0312844	0.113011	0.433864	0.049314	0.40262	0.023295	-0.0104111	0.103603	0.397927	0.0562172	0.161658	0.0220839	0.107014	0.00419927	0.352124	0.351401	0.294119	0.2222	0.1308	0.0164885	0.186608	0.226896	-0.0301918	0.0374362	0.101293	0.259725	0.236609	0.222259	0.241018	0.029099	-0.0160102	0.0202366	0.234374	0.0817152	0.107636	0.267686	0.211974	0.284743	0.0603068	0.323759	0.181752	0.444764	0.375785	0.29576
animal proteins	0.087473	-0.132457	0.426227	0.0706272	-0.0650265	-0.127239	0.0366462	0.211984	-0.0613801	0.290308	-0.0237425	-0.123094	-0.0343758	0.402447	-0.0337562	0.117971	0.0521828	0.0449257	0.00120012	0.374779	0.399448	0.325929	0.271656	0.141361	0.0375492	0.109421	0.149021	-0.103468	-0.00197418	0.049476	0.29753	0.23223	0.100545	0.277878	-0.00604463	-0.0646331	-0.0489095	0.248594	-0.00331311	-0.0300348	0.2987	0.158266	0.143211	-0.0740755	0.395175	0.152728	0.502943	0.357965	0.282768
plant proteins	0.185594	0.153313	0.0667053	0.0901609	-0.0248284	0.193363	0.0836767	0.63668	0.206653	0.451499	0.0139052	0.212071	0.0105793	0.138312	0.036937	0.227054	-0.0414904	0.0227324	0.0117039	0.116936	0.0912601	0.0789478	-0.00518887	-0.059339	-0.0281405	0.286163	0.273567	0.0046134	0.0647081	0.053142	0.0548597	0.148911	0.399079	0.023679	0.0579586	0.0253453	0.163886	0.0721423	0.240513	0.309611	0.0543363	0.323355	0.417113	0.284232	-0.00364382	0.132567	0.113276	0.0476992	0.0531083
retinol	-0.0527881	0.00124193	0.154246	0.13636	0.0180324	-0.00502926	-0.0305947	0.133407	0.148223	-0.0188557	0.124767	-0.0297636	0.116989	0.164443	0.051976	-0.0666413	0.167346	0.0632423	0.066387	0.188825	0.0642513	0.101367	0.0444121	0.210439	0.0273241	-0.0756325	-0.0722828	0.0306732	0.0193629	0.0454841	0.0862902	-0.0772377	-0.127661	0.809948	0.268683	0.204356	0.0359508	0.0422665	0.0305382	-0.0226157	0.673662	-0.00510113	-0.0269917	-0.0350349	0.23757	0.22285	0.0334279	0.293909	0.21281
riboflavin	0.0872206	0.107356	0.121343	0.119835	0.0819364	0.165142	0.0582983	0.115303	0.0327415	0.0962215	0.0787821	0.168987	0.102378	0.20532	0.147203	0.0653767	0.136074	0.102798	0.000496203	0.268868	0.0966644	0.12119	-0.0112165	0.064404	0.0217441	0.167532	0.160945	0.0379526	0.113566	0.0536921	0.222229	0.126174	0.107329	0.331742	0.117793	0.0687597	0.213993	0.0512412	0.353808	0.115308	0.327118	0.184769	0.102878	0.283681	0.146673	0.155248	0.135387	0.0940849	0.0373992
starch	0.0609932	0.042224	0.152249	0.0269513	-0.0172802	0.138797	0.194056	0.727756	0.178437	0.552411	0.0508048	-0.0770581	0.239522	0.236369	0.0428134	0.117551	-0.0803514	0.115371	0.158713	0.0992655	0.038303	0.0567025	-0.00510608	0.0473104	-0.0375458	0.124526	0.100762	-0.0307174	-0.000350115	0.150327	0.0159871	0.0416927	0.164998	0.0500465	0.126218	0.110405	-0.0123488	0.0749446	-0.0241017	0.0319566	0.0786287	0.0731891	0.483822	0.0414538	0.0307539	0.230861	0.12599	0.209074	0.200038
sugar	0.262888	0.270425	0.0793547	0.066331	0.204475	0.115412	0.1905	0.131434	0.108066	0.0147222	0.11084	0.118971	0.299333	0.0901451	0.334392	0.204783	0.0574147	0.193925	0.00277317	0.0706616	-0.0507886	0.00267993	-0.0897202	0.00868498	0.0189581	0.39236	0.114039	0.362522	0.254092	0.204739	0.0262001	-0.00760414	0.0076853	0.0314783	0.121289	0.0810001	0.146279	-0.0133554	0.1396	0.128645	0.0212969	0.0699346	0.0662532	0.181169	0.0846197	0.0963678	-0.0049187	0.0715284	0.0451628
thiamine	0.100849	0.215845	-0.0482709	0.110991	0.0575881	0.275155	0.0491158	0.252606	0.178871	0.0924859	0.0690988	0.330382	0.17371	-0.0172936	0.152574	0.143958	0.0695921	0.045701	0.00876127	0.159228	0.129133	0.124646	0.0687193	0.00304047	-0.0192516	0.193416	0.234062	0.144811	0.0891199	0.00199464	0.166282	0.0801558	0.324867	0.0675611	0.217227	0.183145	0.291888	0.0562443	0.358652	0.24696	0.0667127	0.305683	0.0605942	0.391475	0.223304	0.295398	0.103667	0.300434	0.233677
vitamin B12	0.0384889	-0.0837478	0.264407	0.122554	0.0145082	-0.0567722	-0.00806218	0.153441	-0.015867	0.174503	0.0366502	-0.0641711	0.0453116	0.226447	0.0109846	0.0321889	0.0441658	0.0408055	-0.00354406	0.310819	0.364551	0.396411	0.19649	0.278694	0.0113212	0.0584975	0.100316	-0.0174085	0.0247796	0.0441594	0.195361	0.129453	0.0296059	0.760293	0.00610089	0.00467431	-0.0157721	0.306761	0.0570814	-0.0199463	0.722552	0.0928301	0.110601	-0.0140359	0.230328	0.113663	0.262697	0.285063	0.218371
vitamin B6	0.234251	0.317497	0.170477	0.230332	0.0435852	0.207334	0.0657592	0.223306	0.0827398	0.152714	0.0316433	0.232344	0.102991	0.0913194	0.0843987	0.233808	0.0415087	0.0158052	0.0374569	0.210733	0.226743	0.240106	0.108136	0.0396849	-0.0083384	0.357973	0.338269	0.0867903	0.134435	0.0451656	0.214072	0.143839	0.260365	0.149543	0.144207	0.107436	0.245679	0.140026	0.326542	0.176037	0.147235	0.368352	0.1835	0.319418	0.217856	0.346263	0.302511	0.209732	0.163138
vitamin C	0.305387	0.192773	-0.0369446	-0.0895086	0.258917	0.0657872	0.0462181	0.0277253	-0.0739221	0.0968442	-0.011077	0.264751	0.0207954	0.0957768	0.0141655	0.644237	-0.139276	-0.0113158	-0.0130016	0.0913067	0.10843	0.0861568	0.0132912	-0.0812774	-0.00448208	0.705244	0.464712	0.376991	0.267913	0.0435016	0.0889311	0.327211	0.200359	0.0481237	-0.106585	-0.0563993	0.0665608	0.0952303	0.187522	0.0989854	0.0673826	0.205444	0.115097	0.244442	-0.0858327	-0.00562794	0.114634	-0.0425501	-0.0526192
vitamin D	-0.0141738	0.109673	-0.0428813	0.0658111	-0.0183307	0.0588184	-0.0482479	0.069228	0.176119	-0.100662	-0.0215062	0.108905	0.120656	-0.00272929	0.0169978	-0.0534307	0.0978421	0.0614835	0.113087	0.123914	0.524268	0.55179	0.387754	0.444921	-0.00266945	-0.0727298	-0.0592145	0.0270925	-0.0288218	0.0171934	0.0128042	-0.0786591	0.00740636	0.0862193	0.307977	0.247929	0.0980878	0.114702	-0.00527136	-0.0262478	0.0538705	0.0610994	-0.0870729	-0.0493683	0.0813103	0.229674	0.0374643	0.178145	0.138609
vitamin E	0.150618	0.0201678	0.0405684	0.00275063	0.130129	0.00192663	0.140114	0.227893	0.0476815	0.184714	0.0318571	0.149108	0.174721	0.148325	0.130158	0.147632	-0.0903488	0.0780591	-0.0485996	0.228878	0.151236	0.11774	0.0716968	-0.026505	-0.010505	0.262584	0.371113	0.132105	0.0999253	0.0710347	0.0860383	0.355903	0.241204	0.0745638	0.155587	0.218352	0.15163	0.146547	0.136634	0.304119	0.104661	0.144427	0.158902	0.195292	0.0195298	0.0316909	0.150163	0.153098	0.0959576
red meat	0.0501687	-0.137718	0.722941	0.154721	-0.0526795	-0.161441	-0.0142038	0.151459	0.021113	0.145207	0.0157538	-0.124113	-0.0909984	0.0872462	-0.0107426	-0.00569916	0.195994	0.0175716	-0.0890197	0.223715	0.0390145	0.0555061	-0.00143693	0.0751252	0.0537798	-0.0284396	0.00570788	-0.0927435	0.0311221	0.000424336	0.392823	0.0580893	-0.0741761	0.204913	0.0358086	-0.0796516	-0.0340453	0.0473403	0.0495271	-0.0365293	0.189067	0.119507	0.0733468	-0.0645777	0.696071	0.203016	0.254631	0.182945	0.137191
root vegetables	0.133007	0.222432	-0.0202434	-0.071713	0.123995	0.187382	-0.0488187	-0.083864	0.0841084	-0.157319	-0.0142151	0.43062	-0.00178738	-0.00877811	0.0148151	0.030058	0.0523547	0.0706264	0.0519166	-0.0305872	0.110806	0.113906	0.125689	0.156925	0.0148681	0.128912	0.155235	0.000365475	0.17903	0.00425227	0.098153	0.069795	0.00126655	0.0236749	0.0649776	0.0411372	0.183021	-0.0466633	0.26997	0.0429341	0.0219875	0.123112	-0.000975727	0.32564	-0.0429396	0.0940019	-0.0302795	-0.125859	-0.136831
sauces	0.00399962	0.105054	0.0285442	0.0143137	0.0812242	0.14787	0.0559641	-0.00874027	-0.063021	0.0351912	0.0758124	0.261727	0.0856224	0.0396639	0.136007	-0.0343394	-0.0207094	0.0538037	-0.0845133	0.0431876	-0.0675228	-0.0192588	-0.130525	-0.0675649	0.0399667	0.0482736	0.159836	0.0524156	0.0677535	0.0792981	0.0576944	0.0808644	0.143038	-0.0128793	0.0514256	0.0564349	0.476434	-0.0094858	0.296297	0.138716	0.0204375	0.0704591	0.296261	0.368091	-0.0333985	-0.0252328	-0.0264357	-0.0248314	-0.0659647
savoury biscuits	-0.025045	0.0528305	0.0285181	0.0713805	0.0097121	0.037239	0.0663323	-0.0418485	0.00784608	-0.0546391	0.0386431	0.0838165	0.0446192	0.00808832	0.148534	-0.0518172	0.0414717	0.032121	0.000570712	-0.0185026	-0.0743755	-0.0403053	-0.106589	-0.0163167	0.0598078	-0.0398464	-0.00730437	0.0371566	0.0014976	0.0652192	-0.00667908	-0.0682863	-0.0186496	-0.0246395	0.0608639	0.0305595	0.165662	0.0112137	0.127141	0.226243	-0.0209268	0.0179267	0.0428962	0.141578	0.0102735	0.000875877	-0.0522744	-0.00595333	-0.0167001
soft drinks	-0.000292587	0.106482	0.0295751	0.0502137	-0.0359497	0.0596649	0.00766526	-0.0154806	0.0807315	-0.0943913	-0.0164681	0.0722409	0.0147157	-0.0634005	0.0925326	-0.0495702	0.103901	0.0176648	0.0140514	-0.0247932	-0.0607543	-0.0217822	-0.0459425	0.0278297	-0.00688382	-0.0605925	-0.076388	0.0294995	-0.00841738	0.0630294	-0.0356153	-0.152984	-0.0338581	-0.0242655	0.149117	0.0760563	0.18378	-0.0425586	0.0949418	0.0271275	-0.0508416	0.0612187	-0.0071719	0.0936572	0.0923826	0.113121	-0.0305582	0.0425381	0.0399607
soups	0.0381923	-0.0820186	0.092101	-0.0797637	0.0180353	-0.0631606	0.00544192	0.0782489	-0.131031	0.196338	-0.00166058	0.00520923	-0.07222	0.123631	-0.0137865	0.0490476	-0.0827898	0.0975294	-0.0657817	0.140995	0.107873	0.0571372	0.026873	-0.0487284	0.0436182	0.133588	0.0426829	-0.0813155	0.073201	0.00193593	0.133043	0.232136	0.0828704	0.10794	-0.129487	-0.148383	-0.0456723	0.0209749	0.028562	0.0210752	0.143037	-0.0377525	0.112243	0.0198017	0.0104071	-0.0625736	0.0655834	-0.068256	-0.0897737
spirits	-0.0160117	-0.0090135	0.0984913	0.157745	-0.0579524	-0.0243486	-0.0257515	0.0329694	0.0444519	-0.00854037	0.00384565	-0.00456841	-0.0570288	-0.00484038	-0.00792172	-0.0289739	0.0871234	-0.0192309	-0.032561	0.0633589	0.0158598	0.0302487	-0.00125944	0.0600487	0.0633028	-0.0694582	-0.0373729	-0.0233299	-0.0254052	-0.00920421	0.0429162	-0.0402277	-0.00737256	0.0393269	0.044409	-0.000139264	0.0442593	0.0255016	0.013988	0.0403787	0.0256715	0.0603811	-0.00411662	-0.0230913	0.114355	0.07446	0.0123032	0.0610593	0.0657937
stalk vegetables	0.136774	0.12721	0.0405364	-0.0181464	0.144573	0.174003	0.0185164	-0.0612248	-0.0401747	-0.0156807	0.0300566	0.348232	0.00923408	0.0070443	0.0200217	0.0783582	-0.0454836	-0.0181208	-0.0124858	-0.0106756	-0.0219782	0.0181264	-0.0259995	-0.0690949	-0.0079593	0.172249	0.297541	0.0249243	0.142403	0.030438	0.0653238	0.14244	0.0910995	0.0197786	-0.0468828	-0.0297024	0.222719	-0.0198705	0.371515	0.0742178	0.0351255	0.247872	0.153369	0.378591	-0.0619975	-0.0526816	0.0160943	-0.132251	-0.127039
stone fruit	0.268928	-0.0269893	0.146661	-0.145308	0.407843	-0.0901313	0.0783196	0.0389876	-0.202167	0.224386	-0.0128692	-0.0393321	-0.00314421	0.227597	-0.045166	0.343874	-0.208909	0.0303564	0.0573225	0.043116	0.0707204	0.0823485	0.0787224	-0.0463228	-0.00147054	0.569788	0.226225	-0.0269315	0.39924	0.11379	0.0974315	0.306116	0.0056285	0.0653176	-0.230216	-0.145325	-0.154106	0.0490363	-0.0182444	-0.0667599	0.118763	-0.122754	0.203418	0.0522247	-0.128797	-0.218833	0.113145	-0.0425487	-0.0574108
sugars	-0.0310217	-0.0450092	0.0504578	-0.0288595	0.0590221	-0.0180924	0.060396	0.170463	0.0204358	0.146908	0.131403	-0.0816044	0.104699	0.0898571	0.0705969	-0.0293101	0.0112723	0.117665	0.0321862	0.0417291	-0.0363732	-0.0277045	-0.0482881	0.00896134	-0.0057714	-0.00154731	-0.025328	0.0232368	0.0251957	0.0519017	0.0517046	0.0449606	-0.00928856	0.0339208	0.0634756	0.0366428	-0.0640572	-0.0142144	-0.0526913	0.0253681	0.0415016	-0.0779173	0.0539693	-0.0244305	0.0374385	0.0527309	0.000772126	0.0544063	0.031545
tea	0.0270338	0.171401	-0.00649844	-0.0151681	0.0330818	0.145304	0.0135445	-0.0581935	0.163705	-0.198281	0.0609377	0.240835	-0.00605849	-0.061562	0.0856085	-0.0675202	-0.0429112	0.0446238	-0.0301074	-0.0498797	-0.0678133	-0.0261793	-0.0683356	0.0630354	0.0301374	-0.0267872	-0.0764083	0.00562625	0.06472	-0.0264622	0.0724506	-0.141592	-0.0629599	-0.0160465	0.110006	0.0410221	0.203053	-0.107935	0.234527	0.0675287	-0.0419278	0.106144	-0.0449006	0.203213	-0.00583126	0.060382	-0.0945215	-0.148506	-0.148843
total milk	0.057709	0.0929617	-0.00172677	-0.00699886	-0.0698157	0.151668	0.0572634	-0.0514921	0.0175922	-0.0573632	-0.0470982	0.0514972	-0.0242283	-0.0800111	0.0118464	0.0280841	0.0964501	0.0334038	0.0572005	0.0277746	0.00969533	0.0122987	0.00336511	0.011276	0.00720096	0.012996	-0.025246	-0.0590842	-0.0210883	-0.000635583	0.0172493	-0.0754829	0.0369956	0.0100281	0.155215	0.0674491	0.155736	-0.0358622	0.0644956	0.000581959	-0.0293113	0.122439	-0.0302666	0.0717767	0.0518627	0.123636	0.0122807	-0.0704528	-0.0522456
wine	0.0110785	-0.0907498	0.129933	0.0476317	-0.0475645	-0.0736783	-0.0172565	0.0952048	-0.0814031	0.185558	0.00967153	-0.0713586	-0.0800446	0.0719479	-0.0481384	0.00439527	-0.0373643	-0.0856689	-0.0789212	0.106672	0.0762875	0.0690771	0.030013	-0.0390925	0.0583816	-0.0172561	0.0756157	-0.0334889	-0.0198185	-0.0273742	0.0764156	0.0751522	0.0936835	0.0400392	-0.151716	-0.120286	-0.0358985	0.111769	0.027139	0.0203002	0.0805095	0.12057	0.140128	-0.0322172	0.0142045	-0.0592352	0.119369	0.0469314	0.0581915
yoghurt	-0.0105404	0.0719084	-0.02895	-0.0419776	0.0959608	0.0880854	-0.0271237	-0.0901772	0.00636155	-0.0982811	0.0247078	-0.0227762	0.0302863	0.0167496	0.0270475	-0.0290765	0.07284	0.0454099	0.142325	0.00597794	-0.0644302	-0.0275928	-0.0464269	0.07192	0.0165624	0.0242221	-0.0160527	0.0845161	0.0743703	0.00853137	0.0371387	-0.0280818	-0.107855	0.0429139	0.10068	0.0900534	-0.0134827	-0.0370499	0.0497807	-0.012477	0.0109973	-0.0634462	-0.0788864	0.00704828	-0.000187261	0.0681973	-0.0469455	-0.0239548	-0.0290688
[truncated: 43 more columns]
